# Supplementary material for: Early Life Exposure To Multiple Metals, Nutrition, and Growth in Children – A Scoping Review
Source: Curr Environ Health Rep. 2025 Oct 2;12(1):35. doi: 10.1007/s40572-025-00502-w (PMC12491094; doi:10.1007/s40572-025-00502-w)
Supplement: Supplementary file 1 — (XLSX 48.9 KB) [file 40572_2025_502_MOESM1_ESM.xlsx]

## Sheet: Supplemental Table 1
Current Environmental Health Reports Early Life Exposure to Multiple Metals, Nutrition, and Growth in Children – A Scoping Review Gauri Desai1, Nicholas Blatto1, Michelle L. Zafron2, Carole Rudra1, Katarzyna Kordas1 1Department of Epidemiology and Environmental Health, University at Buffalo, Buffalo NY, USA 2University Libraries, University at Buffalo, Buffalo NY, USA Corresponding Author: Gauri …
Supplemental Table 1: Terms used for the literature search in PubMed.
Category	Detail
Population	(Infan*[Title/Abstract] OR newborn*[Title/Abstract] OR new born*[Title/Abstract] OR perinat*[Title/Abstract] OR neonat*[Title/Abstract] OR baby*[Title/Abstract] OR babies*[Title/Abstract] OR toddler*[Title/Abstract] OR minors*[Title/Abstract] OR boy[Title/Abstract] OR boys*[Title/Abstract] OR boyhood*[Title/Abstract] OR girl*[Title/Abstract] OR kid[Title/Abstract] OR kids[Title/Abstract] OR child…
Exposure	(metal mixture*[Title/Abstract] OR environmental pollutant*[Title/Abstract] OR metal*[Title/Abstract] OR toxicant*[Title/Abstract] OR mixture*[Title/Abstract] OR toxic metal*[Title/Abstract] OR chemical*[Title/Abstract] OR chemical mixture*[Title/Abstract] OR Arsenic*[Title/Abstract] OR cadmium*[Title/Abstract] OR lead*[Title/Abstract] OR Mercury[Title/Abstract] OR methylmercury[Title/Abstract] O…
Outcome	("birth weight"[Mesh] OR birth size[Title/Abstract] OR body weight*[Title/Abstract] OR body height*[Title/Abstract] OR height*[Title/Abstract] OR BMI[Title/Abstract] OR weight*[Title/Abstract] OR body length*[Title/Abstract] OR birth weight*[Title/Abstract] OR birthweight*[Title/Abstract] OR arm length*[Title/Abstract] OR growth*[Title/Abstract] OR growth disorder*[Title/Abstract] OR femur length…
Other	NOT ("Animals"[Mesh] NOT ("Animals"[Mesh] AND "Humans"[Mesh]))

## Sheet: Supplemental Table 2
Current Environmental Health Reports Early Life Exposure to Multiple Metals, Nutrition, and Growth in Children – A Scoping Review Gauri Desai1, Nicholas Blatto1, Michelle L. Zafron2, Carole Rudra1, Katarzyna Kordas1 1Department of Epidemiology and Environmental Health, University at Buffalo, Buffalo NY, USA 2University Libraries, University at Buffalo, Buffalo NY, USA Corresponding Author: Gauri …
Supplemental Table 2: Characteristics of the 70 studies included in this scoping review that focused on aspects of prenatal growth
Lead author, year	Study location	Study design	Sample size	Sample matrix	Elements measured	Growth outcomes	Nutritional status measure collected	Dietary intake measure collected	Mixture effects investigated?
Agier, 2020	Six European cohorts (UK; France; Spain; Lithuania; Norway; Greece)	Cohort	1287 mother-infant pairs	Cord blood	As, Cd, Co, Cs, Cu, Hg, Mo, Mn, Pb, TI	Birthweight	Maternal pre-pregnancy weight and height	Maternal consumption of alcohol, cereal, dairy, fast food, fish and seagood, folic acid supplmentation, fruit, legume, meat and vegetables (no/yes or times/week); treated as independent varaibles.	No
Al-Saleh, 2014	Al-Kharj, Saudi Arabia	Cross-Sectional	1573 mother-infant pairs	Cord blood, placenta	Pb, Hg, Cd	Head circumfrance, birthweight, birth length, crown-heel length, ponderal index, all categorized at the 10th percentile; SGA	Third trimester BMI	None	No
Ashley-Martin, 2018	Canada	Cohort	1519 mother-infant pairs	Cord blood	Mn, Cd, As, Pb, Hg	Birthweight, SGA	Maternal pre-preganncy BMI, hemoglobin	None	No
Ashrap, 2020	Puerto Rico	Cohort	808 mothers-infant pairs	Maternal blood, 1st & 3rd trimester	Co, Cs, Cu, Mn, Ni, Zn, As, Cd, Hg, Pb	Birthweight z-score, SGA, LGA	Maternal pre-pregnancy BMI	None	Yes
Bah, 2023	Brazil	Cohort	74 mother - infant pairs	Maternal blood, hair and toenails	Pb, Cd, Mn	Birthweight, length, head circumference	Pre-pregnancy BMI	None	No
Bank-Nielsen, 2019	Five regions of Greenland	Cross-sectional	509 mother-infant pairs	Maternal blood	Hg, Pb, As, Cd, Cr, Mn, Ni, Se, Fe, Cu, Zn, Mg, Ca	Birth weight, birth length, head circumference	Maternal pre-pregnancy BMI, ratio between n-3 polyunsaturated fatty acids and n-6 fatty acids (n-3/n-6 ratio)	None	No
Bloom, 2015	USA	Cohort	235 parent-infant pairs	Maternal blood and urine	Blood: Hg, Pb, and Cd; Urine: Sb, As, Ba, Be, Cd, Cs, Cr, Co, Pb, Mn, Mo, Ni, Pt, Se, Te, Tl, Sn, W, U	Birth weight, birth length, head circumference	Zn, Cu	None	No
Cabrera-Rodríguez, 2018	La Palma Island, Canary Islands, Spain	Cross-sectional	471 mother-infant pairs	Cord blood	Ag, As, Ba, Be, Cd, Cr, Cu, Hg, Ni, Pb, Sb, Se, Sr, Th, TL, U, V , Zn	Birthweight, SGA, AGA, LGA	None	None	Yes
Callan, 2016	Australia	Cross-Sectional	166 mother-infant pairs	Maternal blood and urine	Al, Sb, As, Ba, Bi, Cd, Cs, Cr, Co, Cu, Ga, Pb, Li, Mn, Hg, Ni, Rb, Se, Sr, Tl, Th, Sn, U, V, Zn	Birthweight, length, head circumference, proportion of optimal birthweight, proportion of optimal birth length, proportion of optimal head circumference, ponderal index	Pre-pregnancy BMI	Reported use of pregnancy-specific vitamins	No
Cassidy-Bushrow, 2019	Wayne and Oakland counties included in Detroit, U.S.A	Cohort	138 mother-infant pairs	Baby teeth	Pb, Mn, Zn	Birthweight, birthweight for age z-score, LBW	None	None	Yes
Chen, 2014	Boston, MA, USA	Cohort	50 mother-infant pairs	Cord blood, maternal postnatal blood	Cd, Hg Pb, Se	Birthweight	None	None	No
Chen, 2023	Wuhan, China	Cohort	743 mother-infant pairs	Maternal urine, 1st, 2nd and 3rd trimester	Co, As, Cd, Cr, Pb, Al, Ni, Mn, Tl, V	Birth weight, birth length	Maternal pre-pregnancy BMI	None	Yes
Choi, 2022	Korea	Cohort	182 women-infant pairs	Maternal urine	Pb, Hg, Cd	Birth weight, birth length, head circumference, gestational age, ponderal index	Pre-pregnancy BMI	Fish and seafood intake	No
Claus Henn, 2016	Tar Creek, Oklahoma, USA	Cohort	622 mother-infant pairs	Cord blood	As, Pb, Mn	Birthweight, head circumference, birth weight for gestational age z-score	Maternal hemoglobin at delivery; impaired glucose tolerance evaluated as confounder and effect modifier	Maternal prenatal vitamin use (yes/no)	No
Deyssenroth, 2018	USA	Case-control	195 mother-infant pairs	Maternal toenails	Ag, Al, As, Cd, Co, Cr, Cu, Fe, Hg, Mn, Mo, Ni, Pb, Sb, Se, Sn, U, V, Zn	SGA	Maternal BMI	None	Yes
Doroodzani, 2022	Iran	Cross-Sectional	194 mother-infant pairs	Cord blood	Se, As, Al, Ba, Co, Cd, Cr, Fe, Cu, Mn, Ni, Zn, Mg, Pb, V	Birthweight, length, head circumference	Pregnancy BMI	Dietary habits of fish/shrimp, meat, chicken, vegetables, milk, tea/coffee, consumption frequency of folic acid, calcium, multivitamin, vitamin D	No
Dou, 2022	China	Cohort	1275 mother-infant pairs	Urine	Pb, As, Cd, Hg, Cr, V, Tl, Ba	Fetal head circumference, abdominal circumference, femur length, estimated fetal weight	Pre-pregnancy BMI	None	Yes
Eguchi, 2019	Japan	Cohort	62 mother-infant pairs	Maternal blood	Cd, Pb, Hg, Se, Mn	Birthweight, head circumference	Maternal BMI	None	Yes
Freire, 2019	Five cohorts from Spain	Cohort	327 mother-infant pairs	Placenta	As, Cd, Hg, Pb, Mn, Cr	Birthweight, birth length, head circumference	Maternal pre-pregnancy BMI	Fish intake during pregnancy treated as a confounder	No
Gokoel, 2021	Suriname	Cohort	384 pregnant women	Maternal blood	Hg, Pb, Se, Sn, Mn, Cd	Birthweight	Maternal BMI	None	Yes
Goodrich, 2019	USA	Cohort	56 mother-infant pairs	Maternal urine	As, Ba, Be, Cd, Cr, Cu, Hg, Mn, Mo, Ni, Pb, Se, Sn, Tl, U, W	Abdominal circumference, biparietal diameter, fermur length, head circumference, birth weight	Urinary Se, Zn concentrations	Sources of exposure to endocrine disrupting chemicals - fast food, canned food	No
Govarts, 2016	Belgium	Cohort	248 mother-infant pairs	Cord blood, maternal postnatal blood, maternal hair	As, Cd, Cu, Pb, Mn, MeHg, TI	Birthweight	Pre-pregnancy BMI	Use of folic acid during pregnancy (yes/no) queried but not used in models.	Yes
Gundacker, 2010	Austria	Cohort	248 mother-infant pairs	Cord blood, placenta, meconium, hair, breastmilk	Pb, Hg	birth length, birthweight, and head circumfrance	None	Dietary habits assessed via food frequency questionnaires, including fish consumption; not used in statistical models of growth.	No
Gundacker, 2021	Austria & Slovakia	Cohort	200 mother-infant pairs	Cord blood, child blood, maternal blood	Pb, MeHg,	SGA	Pre-pregnancy BMI collected but not retained in final model	Intake of various food groups assessed but not included in models	No
Gustin, 2020	Sweden	Cohort	589 mother-infant pairs	Maternal blood and urine	Cd, Pb, Hg	Birthweight, length, head circumference, SGA	Early-pregnancy BMI	Semi-quantitative FFQ at ~ 34 weeks gestation: chocolate, coffee, dairy products, egg, fish, game meat, grain no fiber, nuts and seeds, potato, red meat, rice, root vegetables, shellfish, tea, vegetables, whole grain, freshwater fish, lacto-ovo vegetarian diet, soy-based food	Yes
Hameed, 2019	Egypt	Cross-Sectional	113 mother-infant pairs	Cord blood	Cd, Hg, Pb, As, Zn	Birthweight, length, head circumference, mid-upper arm circumference	None	None	No
Hameed, 2020	Egypt	Cross-sectional	113 mother-infant pairs	Maternal blood, cord blood	As, Cd	Birth weight, head cirsumference, upper arm circumference	None	None	No
Hou, 2019	China	Nested case-control	652 mother-infant pairs	Maternal blood	Mg, Al, Ca, Ti, V, Cr, Mn, Fe, Co, Ni, Cu, Zn, As, Se, Rb, Sr, Mo, Cd, Sn, Sb, Ba, Pb	LBW	Pre-pregnancy BMI	None	No
Howe, 2022	USA	Cohort	1002 mother-infant pairs	Maternal urine	Sb, Cd, Co, Hg, Mo, Ni, Sn, Cr, U	Birthweight, sex-specific birthweight for gestational age z-scores	Pre-pregnancy BMI; maternal anemia	Fish/seafood consumption, prenatal vitamin use	Yes
Hu, 2015	China	Cross-Sectional	81 mother-infant pairs	Cord blood	Pb, Tl, Cd, Se, As, Ni, V, Co, Hg	Birthweight	Maternal BMI postpartum	None	No
Hu, 2017	China	Cohort	7297mother-infant pairs	Maternal urine	V, Cr, Mn, Ni, As, Cd, Tl, Pb	Birth weight	Pre-pregnancy BMI	None	No
Hu, 2021	Canada	Cohort	1857 mother-infant pairs	Maternal blood and urine	As, Cd, Hg, Mn, Pb	Birthweight	Pre-pregnancy BMI	None	Yes
Jung, 2021	Japan	Cohort	58,670 mother-child pairs	blood	Cd, Hg, Pb, Mn, Se	LBW, LGA/SGA	Pre-pregnancy BMI	Maternal total energy from food (kcal), intake of iron, calcium, folate, niacin, and vitamins B1, B2, B6, B12, vitamins C, D, and K from food-frequency questionnaires but not used in models.	No
Kalloo, 2020	USA	Cohort	380 mother-infant pairs	Maternal blood and urine	As, Cd, Pb, Hg	Gestational-age-specific birthweight z-scores, birth length, head circumference	Maternal BMI	Fresh fruit and vegetable intake, prenatal vitamin use	Yes
Kao, 2023	Taiwan	Cohort	526 mother-infant pairs	Meconium	Hg, Pb, Cd, As	Birthweight, birth length, head circumference	Maternal BMI at delivery	Fish consumption assessed but not utilized in multivariable models	Yes
Kim, 2020	China	Cohort	314 mother-infant pairs	Maternal blood	Pb, Cd, Cr, Mn	Birthweight, birth length, head circumference, BMI, ponderal index	Maternal pre-pregnancy BMI	None	Yes
Kippler, 2012	Bangladesh	Cohort	1929 mother-infant pairs	Maternal urine	As, Cd	Biparietal diameter, occipito-frontal diameter, head circumference, abdominal circumference, femur length	Maternal weight and height in early pregnancy	None	No
Lazarevic, 2022	Australia	Cross-sectional	166 mother-infnat pairs	Maternal blood and urine	Both blood & urine: Cd, Cs, Li, Pb, Rb, Se, Sr, Zn; blood only: Sb, Cu, Mn, U; urine only: As, Ba, Co, Ni, Tl, Sn	Birthweight, birth length, head circumference, ponderal index,	Pre-pregnancy BMI	Analyzed as covariates: maternal folic acid supplementation use, iron supplementation use, pregnancy vitamin use, and medium-high trophic level fish consumption	Yes
Lee, 2020	South Korea	Cohort	466 and 542 mother-infant pairs in earlyand late pregnancy, respectively	Maternal blood, early and late pregnancy	Pb, Hg, and Cd	birthweight	Pre-pregnancy BMI	None	Yes
Lee, 2021	Bangladesh	Cohort	1,088 mother-infant pairs	Cord blood	As, Cd, Mn, Pb	Birthweight, birth length, head circumference Z-scores	Maternal BMI	Maternal daily tea intake during pregnancy (yes/no)	Yes
Lee, 2023	Korea	Cohort	1313 father-mother-child pairs	Maternal blood, early and late pregnancy; paternal blood	Cd, Hg, Pb	Birth height z-score, birthweight z-score, weight-for-length z-score	Pre-pregnancy BMI	None	No
Luo, 2017	USA	Cohort	275 mother-infant pairs	Maternal blood	Cd, Pb, As, Fe, Zn, Se, Cu, Ca, Mg, Mn	Birthweight	Maternal blood folate level, pre-pregnancy BMI; based on nutrient levels measured in blood, a negative-association nutrient (NAN--negatively associated with metals & consisting of Fe, Se, Ca, folate) and positive-association nutrient (PAN--positively associated with toxic metals; consisting of Zn, Cu, Mg, Mn) indices were calculated.	None	No
Mansour, 2022	Egypt	Cohort	70 mother-infant pairs	Cord blood, placenta, meconium, hair, breastmilk	Pb, Hg	Birthweight, birth length, head circumference from medical records	None	Weekly fish consumption	No
Mazurek, 2020	Poland	Cohort	157 mother- child pairs	Placenta	Ca, P, K, Mg, Fe, Cu, Zn, Mn, As, Cd, Pb	Birthweight, birth length, ponderal index	None	None	No
Michael, 2022	Israel	Cross-Sectional	975 mother-infant pairs	Maternal urine	As, Cd, Cr, Hg, Ni, Pb, Se, Tl	Birthweight, length, head circumference	None	None	Yes
Mikelson, 2019	USA	Cross-Sectional	374 mother-infant pairs	Placenta	Al, As, Ba, Cd, Co, Cu, Fe, Mn, Ni, Pb, Rh, Se, Ti, Zn	Birthweight	Pre-pregnancy BMI	None	No
Nyanza, 2020	Tanzania	Cohort	961 mother-infant pairs	Maternal blood and urine	As, Hg	LBW	None	Maternal pregnancy folic acid intake (yes/no); querried but not used in modeling LBW	No
Okubo, 2023	Japan	Cohort	72,317 mother-infant pairs	Maternal blood	Hg, Pb, Cd	LBW	Pre-pregnancy BMI	FFQ was administered in 1st and 2nd trimester; based on obtained data and the Japanese Food Guide, a Balanced Diet Score was calculated, consisting of grain dishes, vegetable dishes, fish and meat dishes, milk, fruits, and snacks/alcoholic bevarages	No
Pao, 2019	USA	Cohort	1569 mother - infant pairs	Maternal blood	Pb, Cd, Hg	SGA	Gestational weight gain	None	Yes
Rahbar, 2015	Jamaica	Cohort	100 mother-infant pairs	Cord blood	Pb, Hg, Cd, As, Mn, Al	Birthweight, crown-heel length, head circumference	None	None	No
Rahman, 2021	USA	Cohort	1391 mother-infant pairs	Maternal blood (erhythrocytes)	As, Ba, Cd, Cs, Cu, Mg, Mn, Pb, Se, Zn, Hg	Birthweight, length and head circumference	Pre-pregnancy BMI	None	Yes
Sabra, 2017	Spain	Case-control	178 mother-infant pairs	Cord blood, placenta	Cd, Hg, Pb, As, Zn	Birthweight, IUGR, SGA, AGA	Maternal BMI	None	No
Sewberath Misser, 2022	Suriname	Cohort	380 mother-infant pairs	Maternal blood	Hg, Mn, Pb	LBW	Maternal anemia	Data on food consumption was collected at enrollment but not used in this analysis	No
Shih, 2021	USA	Cohort	125 mother-infant pairs	Maternal blood	Cd, Pb, Mn, Se, Hg	Birth length, head circumference, birthweight, ponderal index	Pre-pregnancy BMI	None	Yes
Shirai, 2010	Japan	Cohort	78 mother-infant pairs	Maternal urine	Be, Cu, As, Zn, Se, Mo, Cd, Sn, Sb, Pb	Birthweight, birth length, head circumference	Pre-pregnancy BMI	None	No
Signes-Pastor, 2019	USA	Cohort	989 mother-infant pairs	Maternal toenails	As, Mn, Pb	Head circumference, length, birthweight	Maternal BMI	None	Yes
Sun, 2014	China	Cross-Sectional	209 mother-infant pairs	Manternal blood, cord blood	Cd, Pb, Se	Birthweight, birth length	Pregnancy weight gain (for birthweight model); maternal height (birth length model)	None	No
Takatani, 2022	Japan	Cohort	82,230 mother-infant pairs	Maternal blood	Cd, Hg, Mn, Pb, Se	Birthweight, length, head circumference, chest circumference, SGA	Pre-pregnancy BMI	None	Yes
Tang, 2016	China	Cross-sectional	103 mother-infant pairs	Cord blood	Pb, Hg, Cd	Birth weight, birth length, head circumference	Prepregnancy weight and height	Fish intake frequency	No
Taniguchi, 2022	Japan	Cohort	95010 mother-infant pairs	Maternal blood	Pb, Cd, Hg, Mn	Age-and sex-specific weight SD scores	Pre-pregnancy BMI; Se in pregnancy	Daily intake of energy, protein, fat, carbohydrate ,vitamin D, vitamin K, vitamin B1,vitamin B2, niacin, vitamin B6, vitamin B12, folicacid, pantothenic acid, vitamin C, saturated fatty acids, monounsaturated fatty acid, polyunsaturated fatty acid, and cholesterol	No
Tatsuta, 2017	Japan	Cohort	489 mother-infant pairs	Cord blood, infant hair	Total Hg, Pb	Birthweight	Pre-pregnancy BMI	Seafood intake (fish and seafood) during pregnancy via food frequency questionnaires	No
Thomas, 2015	Canada	Cohort	1835 mother-infant pairs	Maternal blood and urine	As, Cd, Hg, Pb, (speciated As in urine)	SGA	Pre-pregnancy BMI	None	No
Wei, 2023	Bangladesh	Cohort	780 mother-infant pairs	Maternal blood, 1st and 2nd trimester	Mn, Co, As, Rb, Sr, Mo, Cd, Sb, Ba, Hg, Tl, U, Fe, Cu, Zn	Birth weight	None	None	No
Wu, 2023	China	Cohort	2394 mother-infant pairs	Maternal urine	As, Cd, Co, Cr, Mo, Ni, Pb, Sb, Se, Tl	Birthweight z-score	Pre-pregnancy BMI and anemia	None	Yes
Xu, 2011	China	Cohort	142 parent-infant pairs	Cord blood	As, Pb, Cd, Mn, Zn, Co	Birthweight	None	Milk Consumption	No
Xu, 2022	Argentina	Cross-Sectional	696 mother-infant pairs	Maternal blood	As, Cd, Hg, Pb, Cu, Mn, Se, Zn	Birthweight, length and head circumference	Pre-pregnancy BMI	None	No
Yang, 2020	China	Cohort	734 mother-infant pairs	Cord blood	U, Cu, Pb, Se, Ba, TI, Mn, Ni, Sr, As, Zn, Cd, V, Cr, Al, Co	Birthweight and birth weight for gestational age z-score	Pre-pregnancy BMI and gestational weight gain	None	Yes
Yao, 2022	China	Cohort	358 mother-child pairs	Maternal urine, 1st and 2nd trimester	As, Ba, Cd, Co, Cs, Cu, Hg, Li, Ni, Rb, Se, Sr, Tl, V, Zn	Birtweight, length, head circumference; child weight, length, head circumference at 1, 3, 6 mo of age	Pre-pregnancy BMI	None	No
Yim, 2023	USA	Cohort	537 mother-infant pairs	Maternal toenails	As, Cu, Hg, Mn, Pb, Se	Birthweight, length, and head circumference	Pre-pregnancy BMI	Fish consumption during pregnancy	Yes
Zhang, 2022	USA	Cohort	526 mother-infant pairs	Maternal urine	As, Ba, Cd, Co, Cr, Cs, Cu, Mn, Ni, Pb, Sb, Zn	Birthweight and birth weight for gestational age z-score	Pre-pregnancy BMI	Maternal diet assessed via FFQ, estimated the intake of macronutrients, A vitamins, B vitamins, minerals, anti-oxidat nutrients, mehtyl-donor nutrients, anti-inflammation and pro-inflammation nutrients. Low and high quality diet patterns identified.	Yes

## Sheet: Supplemental Table 3
Current Environmental Health Reports Early Life Exposure to Multiple Metals, Nutrition, and Growth in Children – A Scoping Review Gauri Desai1, Nicholas Blatto1, Michelle L. Zafron2, Carole Rudra1, Katarzyna Kordas1 1Department of Epidemiology and Environmental Health, University at Buffalo, Buffalo NY, USA 2University Libraries, University at Buffalo, Buffalo NY, USA Corresponding Author: Gauri …
Supplemental Table 3. Median or mean exposure levels for 15 most commonly measured metals in blood or urine by studies on fetal growth (Note: some studies did not report on all the metals they measured).
Element	Pb	Cd	Hg	As	Mn	Zn	Se	Cu	Ni	Co	Cr	Tl	Ba	Sb	V
Number of studies	63	59	48	44	39	22	23	20	20	18	18	17	13	12	11
Jung et al. 2021, maternal blood, ng/g	5.83	0.66	3.66	.	.	.	.	.	.	.	.	.	.	.	.
Agier et al. 2020	9.7	0.2	1.9	1.2	11.1	.	.	1420	.	.	.	.	.	.	.
Al Saleh et al. 2014
Maternal blood, µg/L	0.254	0.983	1.949	.	.	.	.	.	.	.	.	.	.	.	.
Cord blood, µg/L	0.206	0.704	2.876	.	.	.	.	.	.	.	.	.	.	.	.
Chen et al. 2014
Maternal plasma, µg/L	0.013	0.06	0.32	.	92.41	.	.	.	.	.	.	.	.	.	.
Cord plasma, µg/L	0.016	0.04	0.21	.	57.44	.	.	.	.	.	.	.	.	.	.
Okubo et al. 2023; T2/T3 maternal blood, ng/g
In lowestt quartile of balanced diet score	6.05	0.673	3.42	.	.	.	.	.	.	.	.	.	.	.	.
In highest quartile of balanced diet score	5.71	0.662	3.81	.	.	.	.	.	.	.	.	.	.	.	.
Rahbar et al. 2015; cord blood, µg/L	6	0.07	4	0.6	21	.	.	.	.	.	.	.	.	.	.
Sabra et al. 2017; maternal serum, µg/dL
AGA infants	3.8	0.04	0.85	1.5	.	1181	.	.	.	.	.	.	.	.	.
IUGR infants	3.7	0.5	0.7	1.5	.	935	.	.	.	.	.	.	.	.	.
SGA infants	3.2	0.05	0.5	1.4	.	984	.	.	.	.	.	.	.	.	.
Shirai et al. 2010; maternal urine, µg/g creatinine	1.19*	0.976*	.	120*	.	445*	42.1*	21.1*	.	.	.	.	.	<LOD	.
Thomas et al. 2015; T1/T3 maternal blood, µg/L	5.9	0.2	1.19	1.13	.	.	.	.	.	.	.	.	.	.	.
Hu et al. 2015
Maternal serum, ng/g	23.1	0.9	<LOD	11	.	.	140.8	.	1.4	<LOD	.	0.2	.	.	<LOD
Cord serum; ng/g	22	0.6	<LOD	10.4	.	.	131.1	.	0.9	<LOD	.	0.04	.	.	0.2
Sewberath Misser et al. 2022;	Actual levels not reported
Mikelson et al. 2019	Not applicale - metals measured in placenta
Xu et al. 2022; maternal blood at delivery, µg/L
Site 1 (Ushuia, Argentina)	9.8	0.18	0.3	0.58	18.11	7815	80.56	1718	.	.	.	.	.	.	.
Site 2 (Salta, Argentina)	15	0.18	0.6	0.53	22.6	6720	128.82	1766	.	.	.	.	.	.	.
Bank-Nielsen et al. 2019; maternal blood, µg/L	6.3	1.5	4.2	6.6	16	4600	120.5	1400	12.1	.	16.8	.	.	.	.
Wei et al. 2023															.
Maternal blood, T1, µg/L	.	0.04	0.61	0.99	0.73	634	.	1391	.	0.19	.	0.02	67.54	3.07	.
Maternal blood, T2, µg/L	.	0.04	0.6	1.1	0.73	526	.	1685	.	0.3	.	0.03	75.81	4.12
Tang et al. 2016; cord serum, µg/L	76.2	6.36	21.94	.	.	.	.	.	.	.	.	.	.	.
Choi et a. 2022; maternal urine at delivery, µg/L	4.37	0.72	1.25
Kippler et al. 2012; maternal urine @ GW8, µg/L	.	0.63	.	79	.	.	.	.	.	.	.	.	.	.	.
Bloom et al. 2015
Maternal blood, µg/L	6.6	0.21	0.94	.	.	.	.	.	.	.	.	.	.	.	.
Maternal spot urine, µg/L	0.22	0.15	.	7.78	<lOD	129.4	21.87	7.35	<LOD	0.26	0.47	0.1	1.47	0.04	.
Taniguchi et al 2022; T2/T3 maternal blood, ng/g	5.85	0.66	3.64	.	15.4	.	168	.	.	.	.	.	.	.	.
Bah et al. 2023; T2 maternal blood, µg/L	9	0.54	.	.	.	.	.	.	.	.	.	.	.	.	.
Doroodzani et al. 2022	.	.	.	.	.	1179*	66.69*	402.04*	0.78*	.	1.10*	0.01*	2.06*	13.82*	0.24*
Cabrera-Rodríguez et al. 2018, cord blood, µg/L	1.62*	0.01*	0.81*	1.36*	.	.	.	.	.	.	.	.	.	.	.
Claus Henn et al. 2016
Maternal blood, µg/L	0.06	.	.	1.4	22.7	.	.	.	.	.	.	.	.	.	.
Cord blood, µg/L	0.04	.	.	2.4	41.7	.	.	.	.	.	.	.	.	.	.
Gundacker et al. 2010
T3 maternal blood, µg/L	24.9	.	0.7	.	.	.	.	.	.	.	.	.	.	.	.
Cord blood, µg/L	13.4	.	0.8	.	.	.	.	.	.	.	.	.	.	.	.
Luo et al. 2017; T1 maternal blood, µg/L
Boy infants	0.367	0.019	.	0.044	.	.	.	.	.	.	.	.	.	.	.
Girl infants	0.337	0.019	.	0.044	.	.	.	.	.	.	.	.	.	.	.
Nyanza et al. 2020
T2 maternal blood spot, µg/L	.	.	1.2	.	.	.	.	.	.	.	.	.	.	.	.
T2 maternal spot urine, µg/L	.	.	.	9.2	.	.	.	.	.	.	.	.	.	.	.
Gundacker et al. 2021
T3 maternal blood erythrocytes, µg/kg	27*	.	1.8*	.	.	.	.	.	.	.	.	.	.	.	.
Cord blood erythrocytes, µg/kg	16*		2.6*	.	.	.	.	.	.	.	.	.	.	.	.
Hou et al. 2019; maternal pregnancy serum, µg/L
Cases	1	0.09	.	0.82	8.54	0.77	83	1.92	0.77	0.33	1.2	.	3.91	2.73	0.68
Controls	1.08	0.08	.	0.82	11.85	0.76	83.47	1.93	0.76	0.4	1.09	.	4.19	2.66	0.61
Yao et al. 2022
T1 maternal urine, µg/g creatinine	.	1	1.11	26.24	.	328.66	36.89	26.67	4.92	1.06	.	0.4	2.34	.	2.39
T3 maternal urine, µg/g creatinine	.	0.97	0.56	29.41	.	545.36	34.3	37.37	5.43	1.82	.	0.56	2.31	.	2.16
Sun et al. 2014
T3 maternal blood, µg/L	40.51	0.48	.	.	.	.	131.48	.	.	.	.	.	.	.	.
Cord blood, µg/L	32.3	0.15	.	.	.	.	126.33	.	.	.	.	.	.	.	.
Freire et al. 2019	Not applicable - metals measured in placenta
Hu et al. 2017; maternal urine, µg/g creatinine	3.44	0.6	.	28.24	1.66	.	.	.	4.98	.	1.86	0.54	.	.	1.4
Goodrich et al. 2019; T1 maternal urine; µg/L	0.21	<LOD	0.06	3.8	1.54	195.43	45.34	9.13	3.98	.	0.71	0.18	4.6	.	.
Xu et al. 2011
Cord blood, µg/L	42.5*	0.93*	.	3.82*	79.93*	258*	.	.	.	43.65	.	.	.	.	.
Maternal blood, µg/L	66.8*	1.14*	.	4.13*	58.71*	632*	.	.	.	46.1	.	.	.	.	.
Tatsuta et al. 2017; cord blood, ng/g	10	.	10.1	.	.	.	.	.	.	.	.	.	.	.	.
Callan et al. 2016	Not available
Ashrap et al. 2020											.	.	.	.	.
Maternal blood, T1, preterm infants, µg/L	0.039*	0.11*	1.3*	0.32*	11.9*	5004*	.	1623*	1.0*	0.35*	.	.	.	.	.
Maternal blood, T3, term infants, µg/L	0.032*	0.12*	1.2*	0.34*	11.2*	4641*	.	1544*	1.0*	0.34*
Cassidy-Bushrow et al. 2019	Not applicable - metals measured in teeth
Dou et al. 2022; maternal urine, µg/L	1.75	0.55	0.36	25.54	.	.	.	.	.	.	0.67	0.39	18.94	.	0.21
Gokoel et al. 2021; T1 or T2 maternal blood, µg/L	20	.	2.9	.	.	.	0.7	.	.	.	.	.	.	.	.
Govarts et al. 2016
Cord blood, µg/L	8.64*	.	.	0.561*	30.9*	.	.	598*	.	.	.	.	.	.	.
Maternal blood, µg/L	.	0.316*	.	.	.	.	.	.	.	.	.	.	.	.	.
Lazarevic et al. 2022
Maternal blood pre-delivery, µg/L	3.88	0.39	.	.	6.82	2454	93.08	1321	.	.	.	.	.	1.54	.
Maternal urine, pre-delivery, µg/L	0.56	0.65	.	9.3	.	287.9	19.14	.	1.91	1	.	0.29	3.64	.	.
Lee et al. 2023
Maternal blood from early pregnancy, µg/L	13.2	1.4	3.28	.	.	.	.	.	.	.	.	.	.	.	.
Maternal blood from late pregnancy, µg/L	13.1	1.51	3.01	.	.	.	.	.	.	.	.	.	.	.	.
Lee et al. 2021; cord blood, µg/dL	3.07	0.01	.	0.55	7.97	.	.	.	.	.	.	.	.	.	.
Shih et al. 2021; maternal blood, µg/L	0.34	0.24	0.58	.	10.54	.	187.76	.	.	.	.	.	.	.	.
Yang et al. 2020; cord serum, µg/L	2.71	0.07	.	0.49	6.88	955	39.5	235	15.7	14	10.4	0.06	14.8	.	2.26
Zhang et al. 2022; T3 maternal urine, µg/L	0.58	0.19	.	9.66	0.74	474	.	15.8	1.7	0.72	1.03	.	2.66	0.12	.
Hu et al. 2021; T1 maternal blood; µg/L	6	0.2	0.7	0.7	8.8	.	.	.	.	.	.	.	.	.	.
Wu et al. 2023; maternal pregnancy urine, µg/L#	0.98	0.49	.	28.42	.	.	27.28	.	1.89	0.28	0.43	0.36	.	0.14	.
Deyssenroth et al. 2018	Not applicable - metals measured in toenails
Takatani et al. 2022; maternal pregnancy blood, µg/L	5.85	0.66	3.63	.	15.4	.	168	.	.	.	.	.	.	.	.
Rahman et al. 2021; T1 maternal erythrocyte, ng/g	17.7	0.4	3.2	0.85	16.2	10400	248	560	.	.	.	.	3.22	.	.
Eguchi et al. 2019; T3 maternal serum, ng/g	<LOD	0.023*	1	.	0.89*	.	100*	.	.	.	.	.	.	.	.
Kao et al. 2023	Not applicable - metals measured in meconium
Chen et al. 2023;
T1 maternal urine, µg/L	2.68	0.62	.	19.88	.	.	0.72	.	2.34	0.3	1.27	0.38	.	.	1.1
T2 maternal urine, µg/L	2.11	0.43	.	14.18	.	.	0.65	.	1.99	0.42	1.27	0.33	.	.	0.99
T3 maternal urine, µg/L	1.99	0.47	.	15.36	.	.	0.69	.	2.55	0.71	1.37	0.31	.	.	0.99
Yim et al. 2023	Not applicable - metals measured in toenails
Signes-Pastor et al. 2019	Not applicable - measured in toenails
Michael et al. 2022; maternal delivery urine; µg/g	0.25	0.14	0.17	8.64	.	.	38.35	.	1.89	.	0.28	0.18	.	.	.
Kim et al. 2020; maternal blood at delivery, µg/L
Guiyu	67*	1.7*	.	.	25.9*	.	.	.	.	.	13.8*	.	.	.	.
Haojiang	38*	1.4*	.	.	28.5*	.		.	.	.	8.9*	.	.	.	.
Kalloo et al. 2020
Maternal pregnancy blood, µg/L	7	.	0.6	.	.	.	.	.	.	.	.	.	.	.	.
Maternal pregnancy urine, µg/L	.	0.2	.	5.1	.	.	.	.	.	.	.	.	.	.	.
Howe et al. 2022; maternal pregnancy urine, µg/L	.	0.13	0.65	.	.	.	.	.	3.5	0.73	0.22	.	.	0.05	.
Pao et al. 2019; T1 maternla blood, µg/L	1.1	0.01	0.22	.	.	.	.	.	.	.	.	.	.	.	.
Gustin et al. 2020; maternal pregnancy erythrocyte, µg/kg	11	0.29	1.5	.	.	.	.	.	.	.	.	.	.	.	.
*Indicates a mean or geometric mean value	measured in blood		measured in serum		measured in urine
#values given for boy infants; did not differ from girl infants

## Sheet: Supplemental Table 4
Current Environmental Health Reports Early Life Exposure to Multiple Metals, Nutrition, and Growth in Children – A Scoping Review Gauri Desai1, Nicholas Blatto1, Michelle L. Zafron2, Carole Rudra1, Katarzyna Kordas1 1Department of Epidemiology and Environmental Health, University at Buffalo, Buffalo NY, USA 2University Libraries, University at Buffalo, Buffalo NY, USA Corresponding Author: Gauri …
Supplemental Table 4. Associations of commonly studied metals and trace elements with fetal growth or infant size at birth (presence and direction of association based on findings for any growth outcome under study).
Element	Pb	Cd	Hg	As	Mn	Se	Cu	Zn	Ni	Co	Cr	Ba	Tl	Sb	V	Mixture
Studies on individual elements
Jung et al. 2021	¯	¯	¯	.	.	.	.	.	.	.	.	.	.	.	.	.
Agier et al. 2020	¯	¯	.	¯	.	.	.	.	.	.	.	.	.	.	.	.
Al Saleh et al. 2014	-	¯	¯	.	.	.	.	.	.	.	.	.	.	.	.	.
Okubo et al. 2023	¯	¯	¯	.	.	.	.	.	.	.	.	.	.	.	.	.
Rahbar et al. 2015*	¯	-	-	-	-	.	.	.	.	.	.	.	.	.	.	.
Sabra et al. 2017*	-	¯	­	-	.	.	.	-	.	.	.	.	.	.	.	.
Shirai et al. 2010	-	¯	.	-	.	-	-	-	.	.	.	.	.	-	.	.
Thomas et al. 2015	-	-	¯	-	.	.	.	.	.	.	.	.	.	.	.	.
Hu et al. 2015	-	-	-	-	.	-	.	.	-	-	.	.	-	.	-	.
Sewberath Misser et al. 2022	-	.	-	.	-	.	.	.	.	.	.	.	.	.	.	.
Mikelson et al. 2019	¯	-	.	-	¯	-	-	-	-	­	.	-	-	.	.	.
Xu et al. 2022	¯	-	¯	-	¯	¯	¯	¯	.	.	.	.	.	.	.	.
Bank-Nielsen et al. 2019	-	¯	-	-	-	-	-	-	-	.	-	.	.	.	.	.
Wei et al. 2023	.	-	-	-	-	.	-	-	.	­	.	¯	-	­	.	.
Tang et al. 2016	¯	-	-	.	.	.	.	.	.	.	.	.	.	.	.	.
Choi et a. 2022	­	-	­	.	.	.	.	.	.	.	.	.	.	.	.	.
Kippler et al. 2012	.	¯&­	.	-	.	.	.	.	.	.	.	.	.	.	.	.
Bloom et al. 2015	-	­	­	-	-	-	.	.	-	-	-	-	-	-	.	.
Taniguchi et al 2022	¯	-	¯	.	­	.	.	.	.	.	.	.	.	.	.	.
Bah et al. 2023	-	-	.	.	-	.	.	.	.	.	.	.	.	.	.	.
Doroodzani et al. 2022	-	-	.	-	-	-	-	¯	-	-	¯	-	.	.	.	.
Studies with multi-element models
Ashley-Martin et al. 2018	?	?	?	?	¯	.	.	.	.	.	.	.	.	.	.	.
Claus Henn et al. 2016	?	.	.	¯	?	.	.	.	.	.	.	.	.	.	.	.
Gundacker et al., 2010	¯&­	.	-	.	.	.	.	.	.	.	.	.	.	.	.	.
Luo et al., 2017	.	¯	.	¯	.	.	.	.	.	.	.	.	.	.	.	.
Nyanza et al., 2020	-	.	¯	.	.	.	.	.	.	.	.	.	.	.	.	.
Gundacker et al., 2021	-	.	-	.	.	.	.	.	.	.	.	.	.	.	.	.
Hou et al., 2019	.	.	.	.	.	¯	.	.	­	¯	¯	.	.	¯	­	.
Yao et al, 2022	.	-	¯	-		¯	¯	-	¯	¯	.	-	-	.	¯	.
Sun et al., 2014	-	¯	.	.	.	.	.	.	.	.	.	.	.	.	.	.
Freire et al., 2019	-	¯	¯	­	-	.	.	.	.	.	¯	.	.	.	.	.
Hu et al., 2017	?	?	.	?	?	.	.	.	?	.	?	.	?	.	¯	.
Xu et al. 2011	-	-	.	¯	-	.	.	-	.	-	.	.	.	.	.	.
Lee et al., 2023	?	¯	?	.	.	.	.	.	.	.	.	.	.	.	.	.
Tatsuta et a., 2017	-	.	¯	.	.	.	.	.	.	.	.	.	.	.	.	.
Callan et al., 2016	-	-	-	.	-	-	-	-	-	-	¯	-	-	.	-	.
Studies on mixtures
Ashrap et a. 2020	-	-	-	-	-	.	-	-	­	-	.	.	.	.	.	-
Cabrera-Rodríguez et al. 2018	-	-	-	-	.	-	-	-	-	.	-	-	-	-	-	¯
Cassidy-Bushrow et al. 2019	¯	.	.	.	­	.	.	-	.	.	.	.	.	.	.	­
Dou et al. 2022	¯	¯	-	¯	.	.	.	.	.	.	¯	¯	¯	.	-	¯
Gokoel et al., 2021	.	.	.	.	.	.	.	.	.	.	.	.	.	.	.	-
Govarts et al., 2016	-	¯	-	¯	.	.	.	.	.	.	.	.	.	.	.	¯
Lazarevic et al., 2022	-	-	.	-	-	-	-	-	-	-	.	-	-	-	-	-
Lee et al., 2020	¯	.	-	.	.	.	.	.	.	.	.	.	.	.	.	¯
Lee et al., 2021	-	¯	.	-	¯	.	.	.	.	.	.	.	.	.	.	¯
Shih et al., 2021	¯	-	¯		-	¯&­	.	.	.	.	.	.	.	.	.	?
Yang et al., 2020	-	¯	.	-	¯	-	¯	-	-	-	-	-	-	.	-	¯
Zhang et al., 2022	­	.	.	-	-	.	.	-	-	­	-	-	.	-	.	?
Hu et al., 2021	¯	¯	¯	¯	¯	.	.	.	.	.	.	.	.	.	.	¯
Wu et al. 2023	-	¯&­	.	-	.	.	.	.	¯&­	-	-	.	¯&­	-	.	¯&­
Deyssenroth et al., 2018	-	¯	.	¯	-	-	-	-	­	.	-	.	.	-	-	¯&­
Takatani et al., 2022	¯	¯	¯	.	­	¯	.	.	.	.	.	.	.	.	.	¯
Rahman et al., 2021	¯	¯	-	¯	­	-	-	­	.	.	.	-	.	.	.	?
Eguchi et al., 2019	.	-	-	.	¯	-	.	.	.	.	.	.	.	.	.	?
Kao et al., 2023	-	-	-	-	.	.	.	.	.	.	.	.	.	.	.	-
Chen et al., 2023	.	.	.	.	.	.	.	.	.	.	.	.	.	.	.	­
Goodrich et al., 2019	¯	-	-	¯	.	-	-	-	-	.	-	¯	-	.	.	.
Yim et al., 2023	-	.	-	-	­	-	-	.	.	.	.	.	.	.	.	¯&­
Signes-Pastor et al., 2021	¯	.	-	.	­	-	.	.	.	.	.	.	.	.	.	?
Michael et al., 2022	­	-	­	-	.	-	.	.	-	.	¯	.	¯	.	.	-
Kim et al., 2020	¯	¯	.	.	­	.	.	.	.	.	-	.	.	.	.	¯
Kalloo et al., 2020	¯	¯	-	-	.	.	.	.	.	.	.	.	.	.	.	¯
Howe et al., 2022	.	-	¯	.	.	.	.	.	­	-	.	.	.	-	.	-
Pao et al., 2019	-	-	-	.	.	.	.	.	.	.	.	.	.	.	.	-
Gustin et al., 2020	-	¯	¯&­	.	.	.	.	.	.	.	.	.	.	.	.	-
- Denotes null association
. Denotes that element or association was not investigated in the study
¯ Denotes a negative association, meaning poorer growth in relation to exposure
­ Denotes a positive association, meaning better growth in relation to exposure
¯&­ Denotes mixed associations
? Not reported
*Limited covariate adjustment

## Sheet: Supplemental Table 5
Current Environmental Health Reports Early Life Exposure to Multiple Metals, Nutrition, and Growth in Children – A Scoping Review Gauri Desai1, Nicholas Blatto1, Michelle L. Zafron2, Carole Rudra1, Katarzyna Kordas1 1Department of Epidemiology and Environmental Health, University at Buffalo, Buffalo NY, USA 2University Libraries, University at Buffalo, Buffalo NY, USA Corresponding Author: Gauri …
Supplemental Table 5: Characteristics of the 25 studies included in this scoping review that focused on aspects of postnatal growth
Lead Author, Year	Study location	Study design	Sample size	Sample matrix	Elements measured	Growth outcomes	Nutritional status measure collected	Dietary intake measure collected	Mixture effects investigated?
Jung, 2021	Japan	Cohort	58,670 mother-child pairs: 29,900 boys, 28,770 girls	Maternal blood	Cd, Hg, Pb, Mn, Se	Low birthweight, LGA/SGA; height and weight of children at 3 years of age	Pre-pregnancy BMI	Maternal total energy from food (kcal), intake of iron, calcium, and vitamins B1, B2, B3, B6, B9, B12, vitamins C, D, and K	No
Ashley-Martin, 2019	Canada	Cohort	449 children: 236 boys, 213 girls	Blood	As, Cd, Hg, Pb, Cu, Mn, Mo, Ni, Se, Zn	Weight, height, BMI z-scores	Maternal postnatal BMI	None	No
Donangelo, 2021	Uruguay	Cross-sectional	259 children: 149 boys, 110 girls	Urine, Blood	As, Cd, Pb	HAZ, BMI-age-z score	Child serum ferritin, blood hemoglobin	Dairy consumption and energy consumption	No
Fabelova, 2018	France	Cross-sectional	324 children: 95 boys, 229 girls	Hair	Se, Hg, Cd, As, Pb	BAZ, HAZ, WAZ	None	None	No
Gardner, 2013	Bangladesh	Cohort	1505 mother-infant pairs: 794 boys, 711 girls	Urine	As, Cd, Pb	Weight, height, WAZ, HAZ, peak weight velocity, peak height velocity	Maternal BMI	Food supplement and micronutrient supplements	No
Malin Igra, 2021	Bangladesh	Cohort	1530 mother-child pairs: 803 boys, 727 girls	Maternal erythrocytes during pregnancy; children's urine at age 10 years	As, Cd, Pb	HAZ, WAZ	Maternal weight & height in early gestation	None	No
Moody, 2020	Uganda	Cross-Sectional	97 children: 51 boys, 46 girls	Blood	Pb, As, Cd, Se, or Zn	HAZ	None	None	Yes; WQS models
Signes-Pastor, 2021	USA	Cross-sectional	1634: 839 boys, 795 girls	Blood	Pb, Mn, Se, F, Hg	BMI, weight, standing height, upper arm length, waist circumference	None	Total caloric intake	Yes; BKMR models
Yang, 2013	China	Cross-Sectional	246 children: 128 boys, 118 girls	Blood, urine	Pb, Cd	Height and weight	Serum total calcium	Number of milk products per month; number of vitamin products/supplements per month	No
Zeng, 2019	China	Cross-Sectional	470 children: 247 boys, 223 girls	Blood	Cd, Cr, Pb, Mn	Height, weight, head & chest circumference, BMI	None	None	No
Egwunye, 2023	Vietnam	Cross-Sectional	658 children: 354 boys, 304 girls	Fingernail	As, Pb, Hg, Se	Height, HAZ	Fingernail Se	Maternal participation in an pregnancy RCT; mothers received either iron or multi-vitamin supplements; exclusive breastfeeding up to 6 months.	No
Orun & Yalcin, 2014	Turkey	Cross-Sectional	74 mother-child pairs: 39 boys, 35 girls	Breast milk (at 2 & 8 months of age), infant hair (at 8 months of age)	Cd, Hg, Pb	HCZ, WAZ, LAZ, WAZ, WLZ, BAZ	Maternal hemoglobin at 3 day postpartum	Vitamin-iron use during pregnancy & postpartum	No
Li, 2023	China	Cross-sectional	1477 children: 821 boys, 656 girls	Urine	Be, Ti, V, Cr, Mn, Ni, Co, As, Se, Rb, Sr, Mo, Cd, Sn, Sb, Ba, W, Tl, Pb, U, Al	Height	Fe, Cu, Se, Zn	None	No
Dhooge, 2010	Belgium	Cross-sectional	1679 adolescents: 887 boys, 792 girls, and 679 adults: 775 men, 808 women	Blood	Pb, Cd	Height, BMI	No	Intake of fresh fruit and vegetables, cereals, fish, dairy products, meat and daily intake of animal fat	No
Garcia-Villarino, 2022	Spain	Cohort	328 children: 185 boys, 143 girls	Urine	Ba, Cd, Co, Pb, Mo; As in a subsample, n=97	Standing height, weight, BMI, waist, arm, and head circumferences	Zn	Total caloric intake, seafood intake, shellfish intake, rice intake	Yes; BKMR models
Nasab, 2022	Iran	Cross-Sectional	106 children and adolescents - 56 boys, 50 girls	Urine	As, Pb, Cr, Zn	Height, weight, waist circumference, BMI, BAZ	Fasting blood sugar, total cholesterol, triglyceride, LDL and HDL	Beverage and bottled, conserved food	No
Choi, 2017	South Korea	Cross-Sectional	210 infants: 97 boys, 113 girls	Blood	As, Cd, Hg, Pb	Post-birth weight gain, HCZ	Serum ferritin and iron-binding capacity; blood hemoglobin	Type, duration, and dominant form of feeding (exclusively/mostly breastfeeding ); starting age for rice, red meat and fish consumption (duration too); child average daily amounts of rice-based foods and red meat intake (adequacy)	No
Kupsco, 2019	Mexico	Cohort	548 children: 276 boys, 272 girls	Maternal blood	As, Cd, Co, Cr, Cs, Cu, Mn, Pb, Sb, Se, Zn	BMI, %body fat	Pre-pregnancy BMI	None	Yes; BKMR models
Shao, 2017	USA	Cross-Sectional	6602 children and asolescents: 3443 boys, 3159 girls	Urine	Ba, Cd, Co, Cs, Mo, Pb, Sb, Tl, W,	BMI, overweight	None	None	No
Shan, 2022	USA	Cross-sectional	27946 children and adolescents: 10,768 boys, 10,259 girls	Urine	Sb, Ba, Cd, Cs, Co, Pb, Mo, Tl, W	BMI	No	None	No
Huang, 2022	USA	Cohort	1442 mother-child pairs: 722 boys, 720 girls	Maternal blood	Hg, Pb, Cd	BMI	Maternal Se, folate, maternal pre-pregnancy BMI	Fish intake	Yes; BKMR models
Fan, 2017	USA	Cross-sectional	5404 children and adolescents: 2745 boys, 2659 girls	Blood	Pb, Hg, Mn	BMI	Se, Cu, Zn	None	No
Jedrychowski, 2015	Poland	Cohort	379 mother-infant pairs; 197 boys, 182 girls	Cord blood	Pb, Hg	Birth weight, birth length, head circumference at birth	Pre-pregnancy BMI	None	No
Haddad, 2022	USA	Cross-Sectional	1899 adolescents (2003-2004 NHANES recruitment wave) - 50.7% male and 49.3% female; 1224 adolescents (2013-2014 NHANES recruitment wave) - 51.8% male and 48.2% female	Adolescent blood and urine	Cd, Pb, Hg, As, I	BAZ	Triglycerides, hemoglobin, hematocrit, sodium, iron, cholesterol, calcium, glucose	Vitamin B1, B2, B6, B9, total sugars, iron, retinol, lutein + zeaxanthin, magesium, dietary fiber, niacin, zinc, carbohydrates	No
Vrijheid, 2020	UK, France, Spain, Lithuania, Norway, Greece (six European cohorts)	Cohort	1301 children: 711 boys, 590 girls	Maternal whole and cord blood; child "cord" blood	As, Cd, Co, Cs, Cu, Hg, Mn, Mo, Pb, TI	Age-and-sex-standardized BAZ, waist circumference, skinfold thickness, proportion fat mass	Maternal pre-pregnancy BMI z scores	Maternal diet, Mediterranean diet quality, breastfeeding duration	No
Al: aluminum; As: arsenic; Ba: barium; Be: beryllium; Cd: cadmium; Co: cobalt; Cr: chromium; Cs: caesium; Cu: copper; Fe: iron; Hg: mercury; I: iodine; Mo: molybdenum; Mn: manganese; Ni: nickel; Pb: lead; Rb: rubidium; Sb: antimony; Se: selenium; Sn: tin; Ti: titanium; Tl: thallium; U: uranium; V: vanadium; W: tungsten; Zn: zinc
BAZ: body mass index for age Z score; BMI: body mass index; HAZ: height for age Z score; HCZ: head circumference for age Z score; LAZ: length for age Z score; LGA: large for gestational age; SGA: small for gestational age, WAZ: weight for age Z score; WLZ: weight for length Z score
LDL:: low-density lipoprotein; HDL: high-density lipoprotein
BKMR: Bayesian Kernel Machine Regression; WQS: Weighted Quantile Sum

## Sheet: Supplemental Table 6
Current Environmental Health Reports Early Life Exposure to Multiple Metals, Nutrition, and Growth in Children – A Scoping Review Gauri Desai1, Nicholas Blatto1, Michelle L. Zafron2, Carole Rudra1, Katarzyna Kordas1 1Department of Epidemiology and Environmental Health, University at Buffalo, Buffalo NY, USA 2University Libraries, University at Buffalo, Buffalo NY, USA Corresponding Author: Gauri …
Supplemental Table 6. Mean or median exposure levels for 6 most common trace elements reported by studies on fetal growth (n=25).
Element	Pb	Cd	As	Hg	Mn	Se
Number of studies	25	20	14	12	8	8
Dhooge, 2010, blood, µg/L
Boys	25	0.387	•	•	•	•
Girls	18.1	0.386	•	•	•	•
Dhooge, 2010, urine, µg/g creatinine
Boys	•	0.199	•	•	•	•
Girls	•	0.192	•	•	•	•
Gardner, 2013, urine, µg/L
Mother	2.7	0.62	82	•	•	•
Child	3.7	0.21	51	•	•	•
Yang, 2013, blood, µg/dL	7.3	0.69	•	•	•	•
Orun & Yalcin, 2014
Breast milk, µg/L	21.5	1.07	•	0.29	•	•
Infant hair, µg/g	2.45	0.072	•	0.02	•	•
Jedrychowski, 2015, cord blood, ug/dL	1.21	•	•	0.89	•	•
Shao, 2017, urine, µg/L	0.9	0.14	•	•	•	•
Fan, 2017, blood, µg/L	0.74	•	•	0.65	10.69	•
Choi, 2017, blood, µg/L	0.83	0.05	1.2	0.8	•	•
Fabelova, 2018, hair, µg/g	1.5	0.03	0.05	0.33	•	0.48
Zeng, 2019, blood, µg/dL	6.8	0.66	•	•	Not specified	•
Ashley-Martin, 2019, blood, µg/dL	0.66	0.09	0.46	0.22	10.3	10.3
Kupsco, 2019, blood, µg/dL	3.7	0.029	0.085	•	1.5	25
Moody, 2020, blood, mg/L	5.78	0.084	0.23	•	•	12.2
Vrijheid, 2020	Not available	Not available	Not available	Not available	Not available	•
Signes-Pastor, 2021, blood, µg/dL	0.5	•	•	0.3	10.2	178
Malin Igra, 2021
Maternal erythrocytes, µg/kg	70	0.9	4.3	•	•	•
Child urine, µg/L	1.6	0.24	57	•	•	•
Jung, 2021, blood, ng/g	5.83	0.66	•	3.66	Not specified	Not specified
Donangelo, 2021, blood, µg/L	4.2	0.06	9.9	•	•	•
Nasab, 2022, urine, µg/L	17.79	•	33.38	•	•	•
Haddad, 2022	Not specified	Not specified	Not specified	Not specified	•	•
Shan, 2022, urine, µg/L	0.44	0.08	•	•	•	•
Huang, 2022, blood, µg/dL	2.68	0.7	•	2.02	•	•
Garcia-Villarino, 2022, µg/g	1.9	0.3	4.9	•	•	•
Egwunye, 2023, fingernail, µg/g	2.7	•	0.4	0.2	•	0.6
Li, 2023, µg/L	0.97	•	23.26	•	0.59	15.84

## Sheet: Supplemental Table 7
Current Environmental Health Reports Early Life Exposure to Multiple Metals, Nutrition, and Growth in Children – A Scoping Review Gauri Desai1, Nicholas Blatto1, Michelle L. Zafron2, Carole Rudra1, Katarzyna Kordas1 1Department of Epidemiology and Environmental Health, University at Buffalo, Buffalo NY, USA 2University Libraries, University at Buffalo, Buffalo NY, USA Corresponding Author: Gauri …
Supplemental Table 7. Summary of associations between 6 commonly studied trace elements and postnatal outcomes (any aspect), from studies employing multivariable models (N=25).
Element	Pb	Cd	As	Hg	Mn	Se
Number of studies	25	19	14	12	8	8
Dhooge, 2010	—	↓	•	•	•	•
Gardner, 2013	—	↓	—	•	•	•
Yang, 2013	↓	—	•	•	•	•
Orun & Yalcin, 2014	↓	↓	•	—	•	•
Jedrychowski, 2015	↓	•	•	↓	•	•
Shao, 2017	↓	↓	•	•	•	•
Fan, 2017	—	•	•	—	↑	•
Choi, 2017	↓	—	↓	—	•	•
Fabelova, 2018	—	↑	↓	—	•	↑
Zeng, 2019	↓	—	•	•	—	•
Ashley-Martin, 2019	—	—	—	—	—	—
Kupsco, 2019	—	—	—	•	—	—
Moody, 2020	↓	↓	↓	•	•	↑
Vrijheid, 2020	—	—	—	—	—	•
Signes-Pastor, 2021	↓	•	•	↓	↑	—
Malin Igra, 2021	—	↓	—	•	•	•
Jung, 2021	NA	NA	•	NA	NA	NA
Donangelo, 2021	↓	NA	NA	•	•	•
Nasab, 2022	—	•	↓	•	•	•
Haddad, 2022	—	—	—	—	•	•
Shan, 2022	↓	↓	•	•	•	•
Huang, 2022	↑	↑	•	↑	•	•
Garcia-Villarino, 2022	↓	↓	—	•	•	•
Egwunye, 2023	—	•	—	—	•	—
Li, 2023	—	•	—	•	—	↓
— Denotes null association
• Denotes that element was not investigated in the study
↓ Denotes a negative association, meaning poorer growth in relation to exposure
↑ Denotes a positive association, meaning better growth in relation to exposure
* Limited covariate adjustment
